# Supplementary material for: Enhancing Image Quality in Dental-Maxillofacial CBCT: The Impact of Iterative Reconstruction and AI on Noise Reduction—A Systematic Review
Source: J Clin Med. 2025 Jun 13;14(12):4214. doi: 10.3390/jcm14124214 (PMC12194620; doi:10.3390/jcm14124214)
Supplement: Supplementary file 1 [file jcm-14-04214-s001.zip]

Archive with 1 entries (1 files):
- jcm-3631468-supplementary.pdf
